# Supplementary material for: Preparation and Optimization of Bovine Serum Albumin Nanoparticles as a Promising Gelling System for Enhanced Nasal Drug Administration
Source: Gels. 2023 Nov 13;9(11):896. doi: 10.3390/gels9110896 (PMC10670644; doi:10.3390/gels9110896)
Supplement: Supplementary file 1 [file gels-09-00896-s001.zip]

Archive with 1 entries (1 files):
- gels-2679538-supplementary.pdf
